# Supplementary material for: Quantitative proteomics approach reveals novel biomarkers and pathological mechanism of keloid
Source: Proteomics Clin Appl. 2022 Apr 26;16(4):2100127. doi: 10.1002/prca.202100127 (PMC9541363; doi:10.1002/prca.202100127)
Supplement: Supplementary file 1 — Supporting Information [file PRCA-16-2100127-s004.xlsx]

## Sheet: patiens
Table S1 Details of patients
Age	Sex	Sites
23	F	anterior chest
31	F	right earlobe
23	F	dorsum
39	F	left earlobe
32	M	anterior chest
16	M	dorsum
