# Supplementary material for: Quantitative proteomics approach reveals novel biomarkers and pathological mechanism of keloid
Source: Proteomics Clin Appl. 2022 Apr 26;16(4):2100127. doi: 10.1002/prca.202100127 (PMC9541363; doi:10.1002/prca.202100127)
Supplement: Supplementary file 2 — Supporting Information [file PRCA-16-2100127-s003.xlsx]

## Sheet: TABLE 2
Table S2a List of proteins that were uniquely Identified in keloid scar tissues
protein name	gene name	P-VALUE	PROTEIN CLASS
Peptidyl-prolyl cis-trans isomerase FKBP7	FKBP7	0.0257921	chaperone(PC00072)
UDP-glucose 6-dehydrogenase	UGDH	0.0347612	dehydrogenase(PC00092)
Beta-hexosaminidase subunit alpha	HEXA	0.0267378	glycosidase(PC00110)
Immunoglobulin heavy variable 3-74	IGHV3-74	0.0442099	immunoglobulin(PC00123)
Cartilage-associated protein	CRTAP	0.0441298	protein modifying enzyme(PC00260)
Prolyl 4-hydroxylase subunit alpha-2	P4HA2	0.0104539	protein modifying enzyme(PC00260)
Synaptonemal complex protein SC65	LEPREL4	0.032657	protein modifying enzyme(PC00260)
Platelet-derived growth factor receptor-like protein	PDGFRL	0.0328998	tyrosine protein kinase receptor(PC00233)
Reticulocalbin-1	RCN1	0.0059725	vesicle coat protein(PC00235)
LIM and SH3 domain protein 1	LASP1	0.0366868
Table S2b List of proteins that were uniquely Identified innormal skin tissues
protein name	gene name	p-value	protein class
Aldehyde dehydrogenase family 3 member A2	ALDH3A2	0.0286571	dehydrogenase(PC00092)
Acyl-coenzyme A thioesterase 1/Acyl-coenzyme A thioesterase 2	ACOT1/ACOT2	0.0284735	esterase(PC00097)
Fumarate hydratase, mitochondrial	FH	0.032669	lyase(PC00144)
Catenin alpha-1	CTNNA1	0.0257048	non-motor actin binding protein(PC00165)
Sodium/potassium-transporting ATPase subunit beta-3	ATP1B3	0.00544382	primary active transporter(PC00068)
Carbonyl reductase [NADPH] 3	CBR3	0.00854976	reductase(PC00198)
N-myc downstream regulated gene 2	NDRG2	0.0256866	serine protease(PC00203)
Tumor-associated calcium signal transducer 2	TACSTD2	0.0286222
Myosin-14	MYH14	0.0450636
