# Supplementary material for: Quantitative proteomics approach reveals novel biomarkers and pathological mechanism of keloid
Source: Proteomics Clin Appl. 2022 Apr 26;16(4):2100127. doi: 10.1002/prca.202100127 (PMC9541363; doi:10.1002/prca.202100127)
Supplement: Supplementary file 3 — Supporting Information [file PRCA-16-2100127-s002.xlsx]

## Sheet: TABLE 2
Table 3a List of proteins that were up-reglated in keloid scar tissues
Protein Name	Gene Name	Fold Change	P-Value	Ptotein Class
Actin, cytoplasmic 1	ACTB	1.39046	0.028668	actin and actin related protein(PC00039)
Tropomyosin alpha-4 chain	TPM4	2.40529	0.00110603	actin binding motor protein(PC00040)
Actin-related protein 2/3 complex subunit 1B	ARPC1B	2.12425	0.00594369	actin or actin-binding cytoskeletal protein(PC00041)
Glycine--tRNA ligase	GARS	2.73807	0.0230321	aminoacyl-tRNA synthetase(PC00047)
Prolow-density lipoprotein receptor-related protein 1	LRP1	2.91659	0.0021361	apolipoprotein(PC00052)
Annexin A5	ANXA5	1.78636	0.00578379	calcium-binding protein(PC00060)
Annexin A6	ANXA6	1.83206	0.00734598	calcium-binding protein(PC00060)
Calumenin	CALU	13.6244	0.000673529	calmodulin-related(PC00061)
Reticulocalbin-3	RCN3	13.6603	6.58013e-05	calmodulin-related(PC00061)
Thy-1 membrane glycoprotein	THY1	2.8971	0.0278093	cell adhesion molecule(PC00069)
Protein disulfide-isomerase A3	PDIA3	1.64625	0.000384358	chaperone(PC00072)
Protein disulfide-isomerase A6	PDIA6	1.72149	0.00763452	chaperone(PC00072)
Protein disulfide-isomerase	P4HB	1.8315	0.0085413	chaperone(PC00072)
Calreticulin	CALR	2.25097	0.0435297	chaperone(PC00072)
Peptidyl-prolyl cis-trans isomerase B	PPIB	3.26828	0.00420177	chaperone(PC00072)
Thioredoxin domain-containing protein 5	TXNDC5	4.83239	0.008677	chaperone(PC00072)
Septin-11	Septin11	2.62437	0.00446991	cytoskeletal protein(PC00085)
L-lactate dehydrogenase B chain	LDHB	1.60622	0.00723183	dehydrogenase(PC00092)
Versican core protein	VCAN	3.98405	0.0186926	extracellular matrix glycoprotein(PC00100)
SPARC	SPARC	51.8137	0.0209806	extracellular matrix glycoprotein(PC00100)
Galectin-1	LGALS1	3.69219	0.00119267	extracellular matrix protein(PC00102)
Tenascin	TNC	13.1326	0.00309621	extracellular matrix protein(PC00102)
Collagen alpha-2(V) chain	COL5A2	2.48511	0.00579039	extracellular matrix structural protein(PC00103)
Collagen alpha-1(V) chain	COL5A1	3.50256	0.0237345	extracellular matrix structural protein(PC00103)
Collagen alpha-1(XIV) chain	COL14A1	4.0561	0.0105573	extracellular matrix structural protein(PC00103)
Collagen alpha-1(XII) chain	COL12A1	7.29478	0.0244204	extracellular matrix structural protein(PC00103)
Neutral alpha-glucosidase AB	GANAB	1.724	0.0494057	glucosidase(PC00108)
Beta-hexosaminidase subunit beta	HEXB	2.29162	0.0144153	glycosidase(PC00110)
glycoprotein glucosyltransferase 1	UGGT1	3.20498	0.0327875	glycosyltransferase(PC00111)
ADP-ribosylation factor 4	ARF4	5.7512	0.018354	G-protein(PC00020)
Rho GTPase-activating protein 1	ARHGAP1	6.03852	0.0361771	GTPase-activating protein(PC00257)
Dihydropyrimidinase-related protein 3	DPYSL3	1.78115	0.0280146	hydrolase(PC00121)
Immunoglobulin heavy variable 3-33	IGHV3-33	1.51373	0.0286027	immunoglobulin(PC00123)
Fibronectin	FN1	4.69054	0.0247971	intercellular signal molecule(PC00207)
Nucleoside diphosphate kinase A	NME1	1.70212	0.0188986	kinase(PC00137)
Nicotinamide N-methyltransferase	NNMT	13.33	0.00782632	methyltransferase(PC00155)
Cofilin-1	CFL1	1.39014	0.0148043	non-motor actin binding protein(PC00165)
Fascin	FSCN1	1.60359	0.048552	non-motor actin binding protein(PC00165)
Profilin-2	PFN2	6.18238	0.0170737	non-motor actin binding protein(PC00165)
Adenylate kinase isoenzyme 1	AK1	2.46699	0.00614813	nucleotide kinase(PC00172)
Protein-lysine 6-oxidase	LOX	2.58003	0.0217885	oxidase(PC00175)
Collagen triple helix repeat-containing protein 1	CTHRC1	7.58966	0.00275363	oxygenase(PC00177)
Peroxiredoxin-4	PRDX4	3.67057	0.0110148	peroxidase(PC00180)
Pigment epithelium-derived factor	SERPINF1	2.91677	0.00665957	protease inhibitor(PC00191)
Serpin H1	SERPINH1	6.24762	0.00188725	protease inhibitor(PC00191)
26S proteasome non-ATPase regulatory subunit 13	PSMD13	2.92658	0.0397535	protease(PC00190)
Probable carboxypeptidase X1	CPXM1	10.817	0.0264357	protease(PC00190)
Procollagen-lysine,2-oxoglutarate 5-dioxygenase 1	PLOD1	16.4871	0.0294693	protein modifying enzyme(PC00260)
Glucosidase 2 subunit beta	PRKCSH	3.21091	0.00702364	protein-binding activity modulator(PC00095)
Vigilin	HDLBP	5.25023	0.017702	RNA metabolism protein(PC00031)
Palladin	PALLD	3.09067	0.0334118	scaffold/adaptor protein(PC00226)
Ribosome-binding protein 1	RRBP1	7.22432	0.00023115	scaffold/adaptor protein(PC00226)
Leucine-rich repeat-containing protein 59	LRRC59	13.4368	0.00161886	scaffold/adaptor protein(PC00226)
Procollagen C-endopeptidase enhancer 1	PCOLCE	4.0149	0.0144259	serine protease(PC00203)
Prolyl endopeptidase FAP	FAP	19.2733	0.0488727	serine protease(PC00203)
Angiotensinogen	AGT	1.81768	0.0299732	transaminase(PC00216)
Secreted frizzled-related protein 4	SFRP4	9.92021	0.0164737	transmembrane signal receptor(PC00197)
Leucine-rich repeat-containing protein 15	LRRC15	11.5658	0.0389964	transmembrane signal receptor(PC00197)
Endoplasmin	HSP90B1	1.85353	0.00743989	transporter(PC00227)
Importin-7	IPO7	2.57612	0.0307704	transporter(PC00227)
Protein SEC13 homolog	SEC13	2.60545	0.0166648	transporter(PC00227)
Tubulin alpha-1A chain	TUBA1A	3.68306	0.0390043	tubulin(PC00228)
Tubulin beta-3 chain	TUBB3	7.327	0.0397209	tubulin(PC00228)
Cullin-associated NEDD8-dissociated protein 1	CAND1	1.73658	0.0192264	ubiquitin-protein ligase(PC00234)
Coatomer subunit delta	ARCN1	2.34548	0.0330343	vesicle coat protein(PC00235)
Coatomer subunit alpha	COPA	3.49465	0.0406072	vesicle coat protein(PC00235)
Coatomer subunit beta	COPB1	4.18905	0.0456037	vesicle coat protein(PC00235)
Protein transport protein Sec23A	SEC23A	5.20048	0.0327477	vesicle coat protein(PC00235)
78 kDa glucose-regulated protein	HSPA5	1.38379	0.00997454
Filamin-A	FLNA	1.45907	0.0119175
Vimentin	VIM	1.64046	0.0257953
Cellular retinoic acid-binding protein 2	CRABP2	2.10782	0.0229466
Fibromodulin	FMOD	2.33012	0.00837711
Podocan	PODN	2.33343	0.0245886
Fibulin-1	FBLN1	2.9098	0.0223534
Brain acid soluble protein 1	BASP1	3.10407	0.0147182
Galectin-3-binding protein	LGALS3BP	4.09121	0.0441652
C-type mannose receptor 2	MRC2	6.0236	0.029756
Prolyl 3-hydroxylase 3	LEPREL2	7.1142	0.00271114
Asporin	ASPN	7.87934	0.0297293
Myristoylated alanine-rich C-kinase substrate	MARCKS	7.95608	0.0228285
Cytoskeleton-associated protein 4	CKAP4	8.87732	0.0215834
Matrix-remodeling-associated protein 5	MXRA5	10.6921	0.0151478
Prolyl 3-hydroxylase 1	LEPRE1	10.8022	0.0318802
Peptidyl-prolyl cis-trans isomerase FKBP10	FKBP10	11.1245	0.00346093
Osteomodulin	OMD	15.4423	0.00630758
Cartilage oligomeric matrix protein	COMP	34.3737	0.0094154
Table 3b List of proteins that were down-regulated in keloid scar tissues
Protein Name	Gene Name	Fold Change	P-Value	Ptotein Class
Ezrin	EZR	0.047349	0.00710334	actin or actin-binding cytoskeletal protein(PC00041)
Trifunctional enzyme subunit beta, mitochondrial	HADHB	0.65093	0.00356146	acyltransferase(PC00042)
Acetyl-CoA acetyltransferase, mitochondrial	ACAT1	0.495	0.02025	acyltransferase(PC00042)
Transaldolase	TALDO1	0.466066	0.0205429	aldolase(PC00044)
Desmocollin-1	DSC1	0.178931	0.0146656	cadherin(PC00057)
Desmoglein-1	DSG1	0.157638	0.0397873	cadherin(PC00057)
Calmodulin-like protein 5	CALML5	0.290813	0.00432579	calmodulin-related(PC00061)
Protein S100-A14	S100A14	0.149415	0.0123743	calmodulin-related(PC00061)
Protein S100-A16	S100A16	0.126262	0.00240616	calmodulin-related(PC00061)
Phosphoglycerate kinase 1	PGK1	0.754182	0.00332001	carbohydrate kinase(PC00065)
Peptidyl-prolyl cis-trans isomerase A	PPIA	0.58937	0.00227126	chaperone(PC00072)
Peptidyl-prolyl cis-trans isomerase FKBP4	FKBP4	0.32921	0.0356726	chaperone(PC00072)
T-complex protein 1 subunit gamma	CCT3	0.383417	0.0213677	chaperonin(PC00073)
Calpain-1 catalytic subunit	CAPN1	0.555847	0.0483804	cysteine protease(PC00081)
Bleomycin hydrolase	BLMH	0.247862	0.0184786	cysteine protease(PC00081)
Filaggrin	FLG	0.241379	0.00277745	cytoskeletal protein(PC00085)
Filaggrin-2	FLG2	0.174382	0.0143809	cytoskeletal protein(PC00085)
Macrophage migration inhibitory factor	MIF	0.570917	0.0386709	decarboxylase(PC00089)
Alpha-aminoadipic semialdehyde dehydrogenase	ALDH7A1	0.569149	0.0397855	dehydrogenase(PC00092)
Malate dehydrogenase	MDH2	0.557668	0.00201394	dehydrogenase(PC00092)
Glutamate dehydrogenase 1	GLUD1	0.511285	0.0151132	dehydrogenase(PC00092)
Malate dehydrogenase, cytoplasmic	MDH1	0.501433	0.0083638	dehydrogenase(PC00092)
D-3-phosphoglycerate dehydrogenase	PHGDH	0.481423	0.0248259	dehydrogenase(PC00092)
Aldehyde dehydrogenase, mitochondrial	ALDH2	0.268581	0.0385848	dehydrogenase(PC00092)
3-hydroxyisobutyrate dehydrogenase, mitochondrial	HIBADH	0.113707	9.52887e-05	dehydrogenase(PC00092)
X-ray repair cross-complementing protein 5	XRCC5	0.571552	0.0425035	DNA helicase(PC00011)
X-ray repair cross-complementing protein 6	XRCC6	0.38558	0.0142347	DNA helicase(PC00011)
Galectin-7	LGALS7	0.268943	0.00566376	extracellular matrix protein(PC00102)
	COL6A3	0.179473	0.012596	extracellular matrix structural protein(PC00103)
Integrin beta-4	ITGB4	0.0658449	0.00224116	integrin(PC00126)
Periplakin	PPL	0.351598	0.00789056	intermediate filament binding protein(PC00130)
Plakophilin-1	PKP1	0.228061	0.0309591	intermediate filament binding protein(PC00130)
Plakophilin-3	PKP3	0.202765	0.025737	intermediate filament binding protein(PC00130)
Desmoplakin	DSP	0.172385	0.0254588	intermediate filament binding protein(PC00130)
Envoplakin	EVPL	0.0869481	0.00133719	intermediate filament binding protein(PC00130)
Chloride intracellular channel protein 1	CLIC1	0.75018	0.0459557	ion channel(PC00133)
Hexokinase-1	HK1	0.274455	0.0148335	kinase(PC00137)
Lactoylglutathione lyase	GLO1	0.722024	0.0346102	lyase(PC00144)
Prenylcysteine oxidase 1	PCYOX1	0.649731	0.00472089	lyase(PC00144)
HLA class I histocompatibility antigen	HLA-A	0.138071	0.0281492	major histocompatibility complex protein(PC00149)
Cytochrome b-c1 complex subunit 2, mitochondrial	UQCRC2	0.40586	0.00517494	metalloprotease(PC00153)
Cytochrome b-c1 complex subunit 1, mitochondrial	UQCRC1	0.393572	0.0272626	metalloprotease(PC00153)
Catechol O-methyltransferase	COMT	0.405152	0.018623	methyltransferase(PC00155)
Thioredoxin	TXN	0.37895	0.0139579	oxidoreductase(PC00176)
GDP-L-fucose synthase	TSTA3	0.370991	0.03008	oxidoreductase(PC00176)
2,4-dienoyl-CoA reductase, mitochondrial	DECR1	0.297195	0.019293	oxidoreductase(PC00176)
Peroxiredoxin-6	PRDX6	0.746918	0.0444522	peroxidase(PC00180)
Peroxiredoxin-1	PRDX1	0.703179	0.0164128	peroxidase(PC00180)
Sodium/potassium-transporting ATPase subunit alpha-1	ATP1A1	0.112932	0.000257866	primary active transporter(PC00068)
Serpin B5	SERPINB5	0.254665	0.0043533	protease inhibitor(PC00191)
Serpin B12	SERPINB12	0.15972	0.00595277	protease inhibitor(PC00191)
Alpha-2-macroglobulin-like protein 1	A2ML1	0.068886	0.00460192	protease inhibitor(PC00191)
Proliferation-associated protein 2G4	PA2G4	0.326586	0.00825819	protease(PC00190)
Caspase-14	CASP14	0.257797	0.00292725	protease(PC00190)
Inorganic pyrophosphatase	PPA1	0.577959	0.0392161	pyrophosphatase(PC00196)
Carbonyl reductase [NADPH] 1	CBR1	0.318354	0.00478577	reductase(PC00198)
NHP2-like protein 1	NHP2L1	0.258557	0.0418686	ribosomal protein(PC00202)
ATP-dependent RNA helicase A	DHX9	0.44083	0.0124955	RNA helicase(PC00032)
Far upstream element-binding protein 2	KHSRP	0.20944	0.0382247	RNA metabolism protein(PC00031)
Splicing factor 3B subunit 3	SF3B3	0.191259	0.00117552	RNA processing factor(PC00147)
Heterogeneous nuclear ribonucleoprotein M	HNRNPM	0.514304	0.00239142	RNA splicing factor(PC00148)
14-3-3 protein sigma	SFN	0.418787	0.0272553	scaffold/adaptor protein(PC00226)
Protein NDRG1	NDRG1	0.388791	0.0169433	serine protease(PC00203)
GTP-binding nuclear protein Ran	RAN	0.675978	0.0233189	small GTPase(PC00208)
Olfactomedin-like protein 1	OLFML1	0.259156	0.016533	structural protein(PC00211)
Aspartate aminotransferase, mitochondrial	GOT2	0.370519	0.000281906	transaminase(PC00216)
Citrate synthase	CS	0.231925	0.0479532	transferase(PC00220)
Protein-glutamine gamma-glutamyltransferase E	TGM3	0.165966	0.0281805	transferase(PC00220)
Transketolase	TKT	0.427159	0.0195429	transketolase(PC00221)
Elongation factor Tu, mitochondrial	TUFM	0.422397	0.011885	translation elongation factor(PC00222)
Ly6/PLAUR domain-containing protein 3	LYPD3	0.337269	0.0414127	transmembrane signal receptor(PC00197)
Voltage-dependent anion-selective channel protein 2	VDAC2	0.557473	0.0468622	voltage-gated ion channel(PC00241)
Voltage-dependent anion-selective channel protein 1	VDAC1	0.431277	0.0309945	voltage-gated ion channel(PC00241)
Alpha/beta hydrolase domain-containing protein 14B	ABHD14B	0.589584	0.0471415
ATP synthase subunit beta	ATP5B	0.56604	0.000506042
Heterogeneous nuclear ribonucleoproteins A2/B1	HNRNPA2B1	0.549978	0.0170212
ATP synthase subunit alpha	ATP5A1	0.504388	0.000989344
Filamin-B	FLNB	0.421613	0.0170006
Heat shock protein beta-1	HSPB1	0.413414	0.0237379
Prohibitin-2	PHB2	0.369131	0.00351444
Heat shock 70 kDa protein 1B/Heat shock 70 kDa protein 1A	HSPA1B	0.368954	0.00748866
Heterogeneous nuclear ribonucleoprotein L	HNRNPL	0.368575	0.0182264
Catenin beta-1	CTNNB1	0.360259	0.0187681
CD9 antigen	CD9	0.342933	0.0340135
Keratin, type I cytoskeletal 19	KRT19	0.302514	0.0317077
Keratin, type II cytoskeletal 1	KRT1	0.269364	0.0242179
Keratinocyte differentiation-associated protein	KRTDAP	0.265164	0.0027059
Interleukin-18	IL18	0.255976	0.00242935
Keratin, type I cytoskeletal 10	KRT10	0.254958	0.0168827
Dermokine	DMKN	0.249479	0.0399308
Suprabasin	SBSN	0.232934	0.00805642
Keratin, type I cytoskeletal 14	KRT14	0.232552	0.0062581
Probable ATP-dependent RNA helicase DDX17	DDX17	0.227392	0.0446366
Keratin, type II cytoskeletal 5	KRT5	0.210394	0.00897526
Protein AHNAK2	AHNAK2	0.192499	0.0134434
Annexin A8-like protein 2	ANXA8L2	0.160655	0.00116739
Tripartite motif-containing protein 29	TRIM29	0.147109	0.0179669
LanC-like protein 1	LANCL1	0.127516	0.0222248
Keratin, type I cytoskeletal 15	KRT15	0.121199	0.00974053
Keratin, type II cytoskeletal 1b	KRT77	0.0338242	0.00266954
