# Supplementary material for: Quantitative proteomics approach reveals novel biomarkers and pathological mechanism of keloid
Source: Proteomics Clin Appl. 2022 Apr 26;16(4):2100127. doi: 10.1002/prca.202100127 (PMC9541363; doi:10.1002/prca.202100127)
Supplement: Supplementary file 4 — Supporting Information [file PRCA-16-2100127-s001.xlsx]

## Sheet: Ingenuity Canonical Pathways
Table S4 Top10 Ingenuity Canonical Pathways
Ingenuity Canonical Pathways	P-value	Ratio	z-score	Molecules
Remodeling of Epithelial Adherens Junctions	1.99526e-07	0.118		ACTB,ARPC1B,CTNNA1,CTNNB1,NME1,TUBA1A,TUBB,TUBB3
Caveolar-mediated Endocytosis Signaling	3.46737e-07	0.11		ACTB,ARCN1,COPA,COPB1,FLNA,FLNB,HLA-A,ITGB4
Sirtuin Signaling Pathway	3.0903e-06	0.0447	-1.134	ATP5F1A,ATP5F1B,GLUD1,GOT2,LDHB,NDRG1,PGK1,TUBA1A,UQCRC2,VDAC1,VDAC2,XRCC5,XRCC6
ILK Signaling	1.04713e-05	0.0526		ACTB,CFL1,CTNNB1,DSP,FLNA,FLNB,FN1,ITGB4,MYH14,VIM
Unfolded protein response	1.20226e-05	0.107	1.633	CALR,HSP90B1,HSPA1A/HSPA1B,HSPA5,P4HB,PDIA6
Glucocorticoid Receptor Signaling	1.44544e-05	0.0387		ACTB,AGT,FKBP4,HSP90B1,HSPA1A/HSPA1B,HSPA5,KRT1,KRT10,KRT14,KRT15,KRT19,KRT5,KRT77
Aspartate Degradation II	2.5704e-05	0.429		GOT2,MDH1,MDH2
TCA Cycle II (Eukaryotic)	6.30957e-05	0.167	-2	CS,FH,MDH1,MDH2
Epithelial Adherens Junction Signaling	8.12831e-05	0.0526		ACTB,ARPC1B,CTNNA1,CTNNB1,MYH14,TUBA1A,TUBB,TUBB3
Dopamine Degradation	0.000154882	0.133	-2	ALDH2,ALDH3A2,ALDH7A1,COMT
